# Supplementary material for: Dynamic Evolution of Humoral and T-Cell Specific Immune Response to COVID-19 mRNA Vaccine in Patients with Multiple Sclerosis Followed until the Booster Dose
Source: Int J Mol Sci. 2023 May 10;24(10):8525. doi: 10.3390/ijms24108525 (PMC10218688; doi:10.3390/ijms24108525)
Supplement: Supplementary file 1 [file ijms-24-08525-s001.zip]

Archive with 1 entries (1 files):
- ijms-2384207-supplementary.pdf
